# Supplementary material for: Growth of Escherichia coli in Minimal Media Supplemented with N6-Methylated but Not N6,N6-Dimethylated Purines Is Supported by Adenosine Deaminase Add
Source: Biomolecules. 2026 May 22;16(6):758. doi: 10.3390/biom16060758 (PMC13296781; doi:10.3390/biom16060758)
Supplement: Supplementary file 1 [file biomolecules-16-00758-s001.zip]

Archive with 1 entries (1 files):
- biomolecules-4227535-supplementary.pdf
